# Supplementary material for: The Relationship of Urban Form on Children and Adolescent Health Outcomes: A Scoping Review of Canadian Evidence
Source: Int J Environ Res Public Health. 2021 Apr 15;18(8):4180. doi: 10.3390/ijerph18084180 (PMC8071316; doi:10.3390/ijerph18084180)
Supplement: Supplementary file 1 [file ijerph-18-04180-s001.zip]

Archive with 2 entries (2 files):
- ijerph-1170808-supplementary_R2.xlsx
- supplementary figure.xlsx
