# Supplementary material for: The Relationship of Urban Form on Children and Adolescent Health Outcomes: A Scoping Review of Canadian Evidence
Source: Int J Environ Res Public Health. 2021 Apr 15;18(8):4180. doi: 10.3390/ijerph18084180 (PMC8071316; doi:10.3390/ijerph18084180)
Supplement: Supplementary file 1 [file ijerph-18-04180-s001.zip › supplementary figure.xlsx]

## Sheet: Table S1
Table 1. Association between urban form and health outcomes in Canadian studies
Measure	Access to Recreation Opportunities	Aggregate Measures of Neighbourhood Design	Residential Neighbourhood Food Environment	Parks/Natural Space/Greenness	Population/Dwelling Density	Road Density	Road/Intersection Characteristics	School Neighbourhood Food Environment	Street Connectivity	Total
Allergic Rhinitis and Sensitization				Fuertes et al., 2016 [28] Lower odds of sensitization to outdoor aeroallergens with increased residential greeness. Negative Relationship						1
Asthma or Respiratory Illness		Simons et al., 2018 [46] Low walkability was associated with increased new and ongoing asthma. Negative Relationship								1
Mental Health				Huynh et al., 2013 [31] Srugo et al., 2019 [48]						2
Health Related Quality of Life				Tillmann, Clark & Gilliland, 2018 [50] Proportion of parks associated with higher Health Related Quality of Life. Positive Relationship Proporition of water and grass/shrubbery associated with lower Health Related Quality of Life. Negative relationship						1
Injury		Yiannakoulias et al., 2011 [54] Unplanned grid neighbourhood design associated with injury		Bagley, 1992 [23] Percent community space as parks associated with lower pedestrian injuries. Negative Relationship	Bagley, 1992 [23] Population density associated with higher injury rates. Positive Relationship Yiannakoulias et al., 2011 [54] Dwelling density associated with less injury. Negative Relationship	Cloutier et al., 2007 [25] Density of main roads assocaited with injury producing collision frequency. Positive Relationship	Morency et al., 2011 [37] Presence of arterial road and intersections with four branches associated with injury Pitt et al., 2019 [38] Roads divided with no barrier were associate with lower odds of severe injury. Rothman et al., 2010 [42] Rothman et al., 2012 [41] Uncontrolled mid-block crossing associated with higher odds of injury compared with signalized intersections. Wazana et al., 2000 [53…		Mecredy et al., 2012 [32] Lower street connectivity was assocaited with higher odds of bicycling injuries. Negative Relationship Vafaei et al., 2015 [51]	10
Mortality							Desapriya et al., 2011 [26]			1
Weight Status	Ghenadenik et al., 2018 [29] Gilliland et al., 2012 [30] More recreation opportunities within buffer were associated with decreasing BMI Negative Relationship Leatherdale et al., 2011 [35] Leatherdale, 2013 [34]	Seliske et al., 2012 [37] Shahid & Bertazzon, 2015 [39] Obesity in children was assocaited with poor walkability. Negative Relationship Spence et al., 2008 [47] Walkability was associated with lower odds of obesity for Females. Negative Relationship Thielman et al., 2019 [49] Males in higher walkability quintiles had lower BMI than those in lowest quintile Negative Relationship	Ghenadenik et al., 2018 [29] Lower BMI z-score with increase number of convenience stores in buffer Negative Relationship Gilliland et al., 2012 [30] Larsen et al., 2015 [32] Distance to nearest supermarket was associated with higher odds of high BMI. Positive Relationship Density of healthier foods outlets was associated with reduced odds of higher BMI. Negative Relationship Le et al., 2016 [33]…	Bird et al., 2016 [24] Presence of one park type (44,000m2 park with no team sport features; very aesthetically pleasing) was associated with lower truncal fat. Negative Relationship Potestio et al., 2009[39] Potwarka, Kaczynski & Flack, 2008 [40] Odds of being a healthy weight were higher when a playground was within 1km of residence. Shahid & Bertazzon, 2015 [45] Van Hulst et al., 2015 [52]			Ghenadenik et al., 2018 [29]	Fitzpatrick et al., 2017 [27] Gilliland et al., 2012 [30] More fast-food outlets within school walkshed were associated with higher BMI z-score. Positive Relationship Leatherdale et al., 2011 [35] Leatherdale, 2013 [34] Seliske et al., 2008 [44] Presence of food retailers within 1km and 5km of school were assocaited with lower odds of being overweight/obese. Negative Relationship	Spence et al., 2008 [47] Intersection density associated with lower odds of overweight/obesity. Negative Relationship	26
Total	4	6	6	10	2	1	7	5	3	-
Note: Studies in bold indicate statistically significant association. Direction of effect is given except in studies where levels of variables are comapared against one another

## Sheet: Figure S1
Figure S1. MEDLINE search strategy
#	Searches	Results
1	canada/ or alberta/ or british columbia/ or manitoba/ or new brunswick/ or "newfoundland and labrador"/ or northwest territories/ or nova scotia/ or nunavut/ or ontario/ or prince edward island/ or quebec/ or saskatchewan/ or yukon territory/	162758
2	Canada.mp.	152142
3	Alberta*.mp.	13509
4	British Columbia*.mp.	14972
5	Saskatchewan.mp.	4075
6	Manitob*.mp.	5285
7	Ontari*.mp.	44282
8	Quebec*.mp.	20853
9	Nova Scotia*.mp.	3808
10	New Brunswick.mp.	1562
11	Newfoundland*.mp.	2414
12	Prince Edward Island.mp.	642
13	Northwest Territories.mp.	733
14	Yukon.mp.	725
15	Nunavut.mp.	648
16	Canadian*.mp.	63883
17	((Victoria not Australia) or Vancouver or Calgary or (Edmonton not England) or Winnipeg or Yellowknife or Whitehorse or Iqaluit or Regina or Saskatoon or Toronto or Ottawa* or Montreal or Charlottetown or Fredericton or St John* or Halifax).tw,kf.	53018
18	pediatric*.mp.	369795
19	paediatric*.mp.	71320
20	school-aged.mp.	10303
21	child*.mp.	2502095
22	adolesc*.mp.	2152988
23	infant*.mp.	1291559
24	youth*.mp.	85821
25	juvenile*.mp.	95470
26	teen*.mp.	31783
27	schoolchild*.mp.	14390
28	elementary school*.mp.	10405
29	middle school*.mp.	6131
30	high school*.mp.	33921
31	exp Adolescent/	2071219
32	exp child/	1947920
33	exp child, preschool/	934904
34	exp infant/	1158394
35	exp Young Adult/	897815
36	exp pediatrics/	59542
37	exp Residence Characteristics/	68104
38	exp TRANSPORTATION FACILITIES/	910
39	exp Environment Design/	7252
40	exp NOISE, TRANSPORTATION/	1483
41	exp TRANSPORTATION/	70788
42	exp Geographic Information Systems/	8309
43	exp Public Facilities/	1255
44	exp URBANIZATION/	7113
45	exp Population Density/	23034
46	exp ARCHITECTURE/	26786
47	exp City Planning/	2292
48	exp schools/	122911
49	exp PARKS, RECREATIONAL/	1365
50	exp geography/	50858
51	environment/ or exp cities/ or confined spaces/ or exp fresh water/ or exp noise/ or exp odorants/ or environment, controlled/ or environment design/	310260
52	Destination*.mp.	12696
53	Food environment*.mp.	2898
54	place making.mp.	54
55	playground*.mp.	1924
56	built form*.mp.	29
57	built environment*.mp.	4474
58	built characteristic*.mp.	11
59	intersection density.mp.	113
60	street connectivity.mp.	251
61	green space*.mp.	1483
62	blue space*.mp.	134
63	food desert*.mp.	266
64	fast food*.mp.	5083
65	walkab*.mp.	1248
66	sprawl*.mp.	704
67	Streetscape.mp.	65
68	infrastructure.mp.	37795
69	neighbourhood*.mp.	7770
70	neighborhood*.mp.	25682
71	Walkshed*.mp.	3
72	GIS.mp.	8654
73	Geographic information system*.mp.	11432
74	dwelling*.mp.	37196
75	Urban form*.mp.	262
76	Urban plan*.mp.	1635
77	(land adj2 (use* or usage)).mp. [mp=title, abstract, original title, name of substance word, subject heading word, floating sub-heading word, keyword heading word, organism supplementary concept word, protocol supplementary concept word, rare disease supplementary concept word, unique identifier, synonyms]	16854
78	(food adj retail).mp. [mp=title, abstract, original title, name of substance word, subject heading word, floating sub-heading word, keyword heading word, organism supplementary concept word, protocol supplementary concept word, rare disease supplementary concept word, unique identifier, synonyms]	263
79	Park.mp.	17394
80	parks.mp.	5845
81	bikeab*.mp.	27
82	cyclab*.mp.	1256
83	zoning.mp.	1021
84	traffic.mp.	81816
85	local environment.mp.	4944
86	community-level.mp.	9947
87	or/1-17	271575
88	or/18-36	4652419
89	or/37-86	852876
90	87 and 88 and 89	5360
